# Supplementary material for: Digital range of motion analysis is sensitive to subjective steps in joint model construction
Source: J Anat. 2026 Jun 3:10.1111/joa.70179. Online ahead of print. doi: 10.1111/joa.70179 (PMC13398749; doi:10.1111/joa.70179)
Supplement: Supplementary file 1 — Data S1: Cylinder parameters and translations ranges. [file JOA-9999-0-s002.csv]

Joint	Sensitivity Analysis	Trial	Cylinder radius (r)	Cylinder height (h)	X minimum (0.75r)	X maximum (1.25h)	Y minimum (-0.5r)	Y maximum (0.5r)	Z minimum (-0.25h)	Z maximum (0.25h)
TMTP3	SA1	TMT -2	0.3536	0.5364	0.2652	0.4419	-0.1768	0.1768	-0.1341	0.1341
		TMT -1	0.3526	0.5592	0.2644	0.4407	-0.1763	0.1763	-0.1398	0.1398
		TMT 0	0.3519	0.5742	0.2639	0.4399	-0.1760	0.1760	-0.1436	0.1436
		TMT +1	0.3521	0.5968	0.2641	0.4402	-0.1761	0.1761	-0.1492	0.1492
		TMT +2	0.3549	0.6043	0.2662	0.4436	-0.1774	0.1774	-0.1511	0.1511
	SA2	All	0.3519	0.5742	0.2639	0.4399	-0.1760	0.1760	-0.1436	0.1436
	SA3	All	0.3519	0.5742	0.2639	0.4399	-0.1760	0.1760	-0.1436	0.1436
	SA4	TMT Trial 1	0.3519	0.5742	0.2639	0.4399	-0.1760	0.1760	-0.1436	0.1436
		TMT Trial 2	0.3531	0.5729	0.2648	0.4414	-0.1766	0.1766	-0.1432	0.1432
		TMT Trial 3	0.3547	0.5614	0.2660	0.4434	-0.1774	0.1774	-0.1404	0.1404
		TMT Trial 4	0.3547	0.5715	0.2660	0.4434	-0.1774	0.1774	-0.1429	0.1429
		TMT Trial 5	0.3513	0.5841	0.2635	0.4392	-0.1757	0.1757	-0.1460	0.1460
		All PIII-1 trials	0.3519	0.5742	0.2639	0.4399	-0.1760	0.1760	-0.1436	0.1436
	SA5	Full res	0.3514	0.5722	0.2635	0.4392	-0.1757	0.1757	-0.1430	0.1430
		0.5x	0.3598	0.5847	0.2698	0.4497	-0.1799	0.1799	-0.1462	0.1462
		0.25x	0.3583	0.5690	0.2687	0.4479	-0.1792	0.1792	-0.1422	0.1422
		0.125x	0.3609	0.5592	0.2707	0.4511	-0.1804	0.1804	-0.1398	0.1398
		<10,000 faces	0.3630	0.5760	0.2722	0.4537	-0.1815	0.1815	-0.1440	0.1440
Ankle	SA1	TBT -2	0.5629	1.2205	0.4222	0.7036	-0.2815	0.2815	-0.3051	0.3051
		TBT -1	0.5680	1.2435	0.4260	0.7099	-0.2840	0.2840	-0.3109	0.3109
		TBT 0	0.5714	1.2667	0.4285	0.7142	-0.2857	0.2857	-0.3167	0.3167
		TBT +1	0.5742	1.2956	0.4307	0.7178	-0.2871	0.2871	-0.3239	0.3239
		TBT +2	0.5753	1.3268	0.4315	0.7191	-0.2876	0.2876	-0.3317	0.3317
	SA2	All	0.5714	1.2667	0.4285	0.7142	-0.2857	0.2857	-0.3167	0.3167
	SA3	All	0.5714	1.2667	0.4285	0.7142	-0.2857	0.2857	-0.3167	0.3167
	SA4	TBT Trial 1	0.5714	1.2667	0.4285	0.7142	-0.2857	0.2857	-0.3167	0.3167
		TBT Trial 2	0.5787	1.2440	0.4340	0.7234	-0.2894	0.2894	-0.3110	0.3110
		TBT Trial 3	0.5566	1.2979	0.4174	0.6957	-0.2783	0.2783	-0.3245	0.3245
		TBT Trial 4	0.5572	1.2400	0.4179	0.6965	-0.2786	0.2786	-0.3100	0.3100
		TBT Trial 5	0.5489	1.2361	0.4117	0.6862	-0.2745	0.2745	-0.3090	0.3090
		All TMT trials	0.5714	1.2667	0.4285	0.7142	-0.2857	0.2857	-0.3167	0.3167
	SA5	Full res	0.5506	1.2649	0.4129	0.6882	-0.2753	0.2753	-0.3162	0.3162
		0.5x	0.5699	1.2800	0.4275	0.7124	-0.2850	0.2850	-0.3200	0.3200
		0.25x	0.5484	1.2711	0.4113	0.6855	-0.2742	0.2742	-0.3178	0.3178
		0.125x	0.5598	1.2939	0.4199	0.6998	-0.2799	0.2799	-0.3235	0.3235
		<10,000 faces	0.5679	1.3140	0.4259	0.7099	-0.2840	0.2840	-0.3285	0.3285
